# Supplementary material for: Defining eligible patients for allele-selective chemotherapies targeting NAT2 in colorectal cancer
Source: Sci Rep. 2020 Dec 31;10:22436. doi: 10.1038/s41598-020-80288-z (PMC7775439; doi:10.1038/s41598-020-80288-z)
Supplement: Supplementary file 2 — Supplementary Information 2. [file 41598_2020_80288_MOESM2_ESM.xlsx]

## Sheet: Sheet1
Supplementary Table 3. Apparent genotypes and inferred phenotypes from 74 tumor-normal pairs subjected to SMRT cell sequencing
Patient-matched normal sample																								Patient-matched tumor sample
Sequencing cell	N_ID	Bar-code	Reads	Average read length	Full span reads	G191A (chr8:18400194, rs1801279)	C282T (chr8:18400285, rs1041983)	T341C (chr8:18400344, rs1801280)	C481T (chr8:18400484, rs1799929)	G579T (chr8:18400582, rs144176822)	G590A (chr8:18400593, rs1799930)	A803G (chr8:18400806, rs1208)	G857A (chr8:18400860, rs1799931)	Intronic T>C (chr8:18401024, rs2552)	Genomic G>A (chr8:18401398, rs4646247)	Genomic C>T (chr8:18401450, rs971473)	Genomic C>G (chr8:18401524, rs45547533)	Genomic A>G (chr8:18401795, rs721398)	Genomic C>T (chr8:18401856, rs721399)	Apparent allele(s)	Apparent allele frequency	Infered phenotype		Sequencing cell	T_ID	Bar-code	Reads	Average read length	Tumor cell fraction (%)	Full span reads	G191A (chr8:18400194, rs1801279)	C282T (chr8:18400285, rs1041983)	T341C (chr8:18400344, rs1801280)	C481T (chr8:18400484, rs1799929)	G579T (chr8:18400582, rs144176822)	G590A (chr8:18400593, rs1799930)	A803G (chr8:18400806, rs1208)	G857A (chr8:18400860, rs1799931)	Intronic T>C (chr8:18401024, rs2552)	Genomic G>A (chr8:18401398, rs4646247)	Genomic C>T (chr8:18401450, rs971473)	Genomic C>G (chr8:18401524, rs45547533)	Genomic A>G (chr8:18401795, rs721398)	Genomic C>T (chr8:18401856, rs721399)	Apparent allele(s)	Apparent allele frequency	Infered phenotype
	Wild-type allele					G	C	T	C	G	G	A	G	T	G	C	C	A	C	NAT2*4					Wild-type allele						G	C	T	C	G	G	A	G	T	G	C	C	A	C	NAT2*4
CELL1	2	1B	751	2103.96	565	G	C	T	C	G	G	A	G	T	G	C	G	A	C	NAT2*4	0.499089	Intermediate		CELL3	1	1B	2158	2101.88	50	1607	G	C	T	C	G	G	A	G	T	G	C	G	A	C	NAT2*4	0.762262	Intermediate
						G	T	T	C	G	A	A	G	T	A	C	C	G	T	NAT2*6A	0.500911										G	T	T	C	G	A	A	G	T	A	C	C	G	T	NAT2*6A	0.237738
	4	2B	946	2100.49	730	G	C	T	C	G	G	A	G	T	G	C	C	A	C	NAT2*4	1	Rapid			3	2B	2405	2106.91	80	1812	G	C	T	C	G	G	A	G	T	G	C	C	A	C	NAT2*4	1	Rapid
						G	C	T	C	G	G	A	G	T	G	C	C	A	C	NAT2*4	0										G	C	T	C	G	G	A	G	T	G	C	C	A	C	NAT2*4	0
	6	3B	1077	2103.7	923	G	C	C	T	G	G	G	G	T	G	C	C	A	T	NAT2*5B	0.664466	Slow			5	3B	2537	2105.98	60	2109	G	C	C	T	G	G	G	G	T	G	C	C	A	T	NAT2*5B	0.488462	Slow
						G	C	C	C	G	G	G	G	T	G	C	C	A	T	NAT2*5C	0.335534										G	C	C	C	G	G	G	G	T	G	C	C	A	T	NAT2*5C	0.511538
	10	4B	585	2098.03	449	G	C	T	C	G	G	A	G	T	G	C	C	A	C	NAT2*4	1	Rapid			9	4B	3229	2106.77	60	2495	G	C	T	C	G	G	A	G	T	G	C	C	A	C	NAT2*4	1	Rapid
						G	C	T	C	G	G	A	G	T	G	C	C	A	C	NAT2*4	0										G	C	T	C	G	G	A	G	T	G	C	C	A	C	NAT2*4	0
	12	5B	694	2101.66	569	G	C	T	C	G	G	A	G	T	G	C	C	A	C	NAT2*4	0.408922	Intermediate			11	5B	1412	2103.2	50	1080	G	C	T	C	G	G	A	G	T	G	C	C	A	C	NAT2*4	0.769527	Intermediate
						G	C	C	T	G	G	G	G	T	G	C	C	A	T	NAT2*5B	0.591078										G	C	C	T	G	G	G	G	T	G	C	C	A	T	NAT2*5B	0.230473
	16	6B	642	2091.28	480	G	T	T	C	G	A	A	G	T	A	C	C	G	T	NAT2*6A	0.5	Slow			15	6B	1765	2106.45	50	1284	G	T	T	C	G	A	A	G	T	A	C	C	G	T	NAT2*6A	0.428954	Slow
						G	C	C	T	G	G	G	G	T	G	C	C	A	T	NAT2*5B	0.5										G	C	C	T	G	G	G	G	T	G	C	C	A	T	NAT2*5B	0.571046
	20	7B	1230	2100.92	1013	G	C	C	T	G	G	G	G	T	G	C	C	A	T	NAT2*5B	1	Slow			19	7B	2248	2104.13	50	1860	G	C	C	T	G	G	G	G	T	G	C	C	A	T	NAT2*5B	1	Slow
						G	C	C	T	G	G	G	G	T	G	C	C	A	T	NAT2*5B	0										G	C	C	T	G	G	G	G	T	G	C	C	A	T	NAT2*5B	0
	22	8B	618	2102.66	470	G	T	T	C	G	A	A	G	T	A	C	C	G	T	NAT2*6A	0.461538	Slow			21	8B	1923	2106.01	50	1501	G	T	T	C	G	A	A	G	T	A	C	C	G	T	NAT2*6A	0.380714	Slow
						G	C	C	T	G	G	G	G	T	G	C	C	A	T	NAT2*5B	0.538462										G	C	C	T	G	G	G	G	T	G	C	C	A	T	NAT2*5B	0.619286
	24	10B	1346	2094.32	983	G	T	T	C	G	A	A	G	T	A	C	C	G	T	NAT2*6A	0.764904	Intermediate			23	41B	5212	2106.8	60	3964	G	T	T	C	G	A	A	G	T	A	C	C	G	T	NAT2*6A	0.00128074	Slow
						G	C	T	C	G	G	A	G	T	G	C	C	A	C	NAT2*4	0.235096										G	T	T	C	G	A	A	G	T	A	C	C	G	T	NAT2*6A	0.998719
	26	12B	947	2102.57	733	G	C	C	T	G	G	G	G	T	G	C	C	A	T	NAT2*5B	0.566836	Intermediate			25	12B	1565	2109.74	60	1258	G	C	C	T	G	G	G	G	T	G	C	C	A	T	NAT2*5B	0.562969	Intermediate
						G	C	T	C	G	G	A	G	T	G	C	C	A	C	NAT2*4	0.433164										G	C	T	C	G	G	A	G	T	G	C	C	A	C	NAT2*4	0.437031
	32	13B	2258	2100.2	1606	G	C	C	T	G	G	G	G	T	G	C	C	A	T	NAT2*5B	0.307635	Slow			31	13B	1256	2098.14	60	960	G	C	C	T	G	G	G	G	T	G	C	C	A	T	NAT2*5B	0.307635	Slow
						G	T	T	C	G	A	A	G	T	A	C	C	G	T	NAT2*6A	0.692365										G	T	T	C	G	A	A	G	T	A	C	C	G	T	NAT2*6A	0.692365
	36	14B	4537	2101.06	3451	G	C	T	C	G	G	A	G	T	G	C	G	A	C	NAT2*4	1	Rapid			35	14B	1638	2108.96	50	1241	G	C	T	C	G	G	A	G	T	G	C	G	A	C	NAT2*4	1	Rapid
						G	C	T	C	G	G	A	G	T	G	C	C	A	C	NAT2*4	0										G	C	T	C	G	G	A	G	T	G	C	C	A	C	NAT2*4	0
	38	15B	1296	2100.91	1009	G	C	T	C	T	G	A	G	T	G	C	C	A	C	NAT2*4	0.551189	Intermediate			37	15B	1505	2106.84	50	1159	G	C	T	C	T	G	A	G	T	G	C	C	A	C	NAT2*4	0.574796	Intermediate
						G	C	C	T	G	G	G	G	T	G	C	C	A	T	NAT2*5B	0.448811										G	C	C	T	G	G	G	G	T	G	C	C	A	T	NAT2*5B	0.425204
	40	16B	1048	2098.98	880	G	C	C	T	G	G	G	G	T	G	C	C	A	T	NAT2*5B	1	Slow			39	16B	1970	2104.93	60	1624	G	C	C	T	G	G	G	G	T	G	C	C	A	T	NAT2*5B	1	Slow
						G	C	C	T	G	G	G	G	T	G	C	C	A	T	NAT2*5B	0										G	C	C	T	G	G	G	G	T	G	C	C	A	T	NAT2*5B	0
	42	17B	1758	2102.99	1338	G	T	T	C	G	A	A	G	T	A	C	C	G	T	NAT2*6A	0.642857	Slow			41	17B	6723	2100.61	60	4907	G	T	T	C	G	A	A	G	T	A	C	C	G	T	NAT2*6A	0.993259	Slow
						G	C	C	T	G	G	G	G	T	G	C	C	A	T	NAT2*5B	0.357143										G	T	T	C	G	A	A	G	T	A	C	C	G	T	NAT2*6A	0.0067411
	44	18B	2949	2099.26	2188	G	T	T	C	G	A	A	G	T	A	C	C	G	T	NAT2*6A	1	Slow			43	18B	1457	2106.88	60	1220	G	T	T	C	G	A	A	G	T	A	C	C	G	T	NAT2*6A	1	Slow
						G	T	T	C	G	A	A	G	T	A	C	C	G	T	NAT2*6A	0										G	T	T	C	G	A	A	G	T	A	C	C	G	T	NAT2*6A	0
	46	19B	1060	2100.88	785	G	T	T	C	G	G	A	A	T	G	T	C	A	C	NAT2*7B	0.544586	Slow			45	19B	2671	2103.93	50	1987	G	T	T	C	G	G	A	A	T	G	T	C	A	C	NAT2*7B	0.428753	Slow
						G	C	C	T	G	G	G	G	T	G	C	C	A	T	NAT2*5B	0.455414										G	C	C	T	G	G	G	G	T	G	C	C	A	T	NAT2*5B	0.571247
	48	20B	1466	2099.07	1051	G	T	T	C	G	A	A	G	T	A	C	C	G	T	NAT2*6A	0.803859	Slow			47	20B	1733	2107.76	60	1351	G	T	T	C	G	A	A	G	T	A	C	C	G	T	NAT2*6A	0.803859	Slow
						G	C	C	T	G	G	G	G	T	G	C	C	A	T	NAT2*5B	0.196141										G	C	C	T	G	G	G	G	T	G	C	C	A	T	NAT2*5B	0.196141
	50	21B	1803	2103.97	1440	G	C	T	C	G	G	A	G	T	G	C	C	A	C	NAT2*4	0.431571	Intermediate			49	21B	2526	2107.21	50	1971	G	C	T	C	G	G	A	G	T	G	C	C	A	C	NAT2*4	0.348315	Intermediate
						G	C	C	T	G	G	G	G	T	G	C	C	A	T	NAT2*5B	0.568429										G	C	C	T	G	G	G	G	T	G	C	C	A	T	NAT2*5B	0.651685
	52	22B	548	2098.09	403	G	T	T	C	G	A	A	G	T	A	C	C	G	T	NAT2*6A	1	Slow			51	22B	1637	2107.02	70	1204	G	T	T	C	G	A	A	G	T	A	C	C	G	T	NAT2*6A	1	Slow
						G	T	T	C	G	A	A	G	T	A	C	C	G	T	NAT2*6A	0										G	T	T	C	G	A	A	G	T	A	C	C	G	T	NAT2*6A	0
	54	23B	850	2100.98	652	G	T	T	C	G	G	A	A	T	G	T	C	A	C	NAT2*7B	0.539432	Slow			53	23B	1602	2103.34	70	1186	G	T	T	C	G	G	A	A	T	G	T	C	A	C	NAT2*7B	0.289565	Slow
						G	T	T	C	G	A	A	G	T	A	C	C	G	T	NAT2*6A	0.460568										G	T	T	C	G	A	A	G	T	A	C	C	G	T	NAT2*6A	0.710435
	56	24B	2004	2103.41	1494	G	C	C	T	G	G	A	G	T	G	C	C	A	C	NAT2*5A	0.455182	Slow			55	24B	1008	2104.9	50	787	G	C	C	T	G	G	A	G	T	G	C	C	A	C	NAT2*5A	0.221929	Slow
						G	C	C	T	G	G	G	G	T	G	C	C	A	T	NAT2*5B	0.544818										G	C	C	T	G	G	G	G	T	G	C	C	A	T	NAT2*5B	0.778071
	58	25B	3180	2100.04	2332	G	C	C	T	G	G	G	G	T	G	C	C	A	T	NAT2*5B	0.486772	Intermediate			57	25B	1135	2099.2	65	814	G	C	C	T	G	G	G	G	T	G	C	C	A	T	NAT2*5B	0.502732	Intermediate
						G	C	T	C	G	G	A	G	T	G	C	C	A	C	NAT2*4	0.513228										G	C	T	C	G	G	A	G	T	G	C	C	A	C	NAT2*4	0.497268
	60	26B	1205	2100.92	904	G	C	C	T	G	G	G	G	T	G	C	C	A	T	NAT2*5B	0.480793	Intermediate			59	26B	7210	2106.75	50	5275	G	C	C	T	G	G	G	G	T	G	C	C	A	T	NAT2*5B	0.522057	Intermediate
						G	C	T	C	G	G	A	G	T	G	C	C	A	C	NAT2*4	0.519207										G	C	T	C	G	G	A	G	T	G	C	C	A	C	NAT2*4	0.477943
	62	27B	989	2097.86	727	G	T	T	C	G	A	A	G	T	A	C	C	G	T	NAT2*6A	1	Slow		CELL4	61	27B	1991	2095.8	60	1517	G	T	T	C	G	A	A	G	T	A	C	C	G	T	NAT2*6A	1	Slow
						G	T	T	C	G	A	A	G	T	A	C	C	G	T	NAT2*6A	0										G	T	T	C	G	A	A	G	T	A	C	C	G	T	NAT2*6A	0
	64	28B	3044	2105.18	2534	G	C	C	T	G	G	G	G	T	G	C	C	A	T	NAT2*5B	1	Slow			63	2B	2283	2091.86	50	1861	G	C	C	T	G	G	G	G	T	G	C	C	A	T	NAT2*5B	1	Slow
						G	C	C	T	G	G	G	G	T	G	C	C	A	T	NAT2*5B	0										G	C	C	T	G	G	G	G	T	G	C	C	A	T	NAT2*5B	0
	70	46B	633	2102.8	466	G	C	C	T	G	G	A	G	T	G	C	C	A	C	NAT2*5A	0.503632	Intermediate			69	29B	1745	2097.52	60	1281	G	C	C	T	G	G	A	G	T	G	C	C	A	C	NAT2*5A	0.488852	Intermediate
						G	C	T	C	G	G	A	G	T	G	C	C	A	C	NAT2*4	0.496368										G	C	T	C	G	G	A	G	T	G	C	C	A	C	NAT2*4	0.511148
	72	30B	2289	2102.95	1751	G	T	T	C	G	A	A	G	T	A	C	C	G	T	NAT2*6A	0.503268	Intermediate			71	30B	684	2078.51	70	478	G	T	T	C	G	A	A	G	T	A	C	C	G	T	NAT2*6A	0.49354	Intermediate
						G	C	T	C	G	G	A	G	T	G	C	G	A	C	NAT2*4	0.496732										G	C	T	C	G	G	A	G	T	G	C	G	A	C	NAT2*4	0.50646
	74	31B	1698	2106.08	1257	G	T	T	C	G	A	A	G	T	A	C	C	G	T	NAT2*6A	0.518488	Slow			73	31B	1480	2095.92	60	1038	G	T	T	C	G	A	A	G	T	A	C	C	G	T	NAT2*6A	0.695953	Slow
						G	T	T	C	G	G	A	A	T	G	T	C	A	C	NAT2*7B	0.481512										G	T	T	C	G	G	A	A	T	G	T	C	A	C	NAT2*7B	0.304047
	78	32B	2704	2102.74	2116	G	C	C	T	G	G	G	G	T	G	C	C	A	T	NAT2*5B	0.583792	Intermediate			77	32B	1677	2094.3	60	1188	G	C	C	T	G	G	G	G	T	G	C	C	A	T	NAT2*5B	0.199279	Intermediate
						G	C	T	C	G	G	A	G	T	G	C	C	A	A	NAT2*4	0.416208										G	C	T	C	G	G	A	G	T	G	C	C	A	A	NAT2*4	0.800721
	82	33B	1676	2098.61	1212	G	T	T	C	G	A	A	G	T	A	C	C	G	T	NAT2*6A	0.597353	Intermediate			81	33B	1773	2095.13	60	1279	G	T	T	C	G	A	A	G	T	A	C	C	G	T	NAT2*6A	0.156977	Intermediate
						G	C	T	C	G	G	A	G	T	G	C	G	A	C	NAT2*4	0.402647										G	C	T	C	G	G	A	G	T	G	C	G	A	C	NAT2*4	0.843023
	86	47B	682	2103.29	502	G	C	C	T	G	G	G	G	T	G	C	C	A	T	NAT2*5B	0.487859	Intermediate			85	34B	1806	2095.22	75	1349	G	C	C	T	G	G	G	G	T	G	C	C	A	T	NAT2*5B	0.562549	Intermediate
						G	C	T	C	G	G	A	G	T	G	C	C	A	T	NAT2*4	0.512141										G	C	T	C	G	G	A	G	T	G	C	C	A	T	NAT2*4	0.437451
	88	35B	1497	2098.09	1073	G	C	C	T	G	G	G	G	T	G	C	C	A	T	NAT2*5B	0.365714	Slow			87	35B	1837	2098.16	60	1526	G	C	C	T	G	G	G	G	T	G	C	C	A	T	NAT2*5B	1	Slow
						G	T	T	C	G	A	A	G	T	A	C	C	G	T	NAT2*6A	0.634286										G	C	C	T	G	G	G	G	T	G	C	C	A	T	NAT2*5B	0
	90	36B	1095	2101.29	912	G	C	C	T	G	G	G	G	T	G	C	C	A	T	NAT2*5B	1	Slow			89	3B	4194	2098.25	60	3454	G	C	C	T	G	G	G	G	T	G	C	C	A	T	NAT2*5B	1	Slow
						G	C	C	T	G	G	G	G	T	G	C	C	A	T	NAT2*5B	0										G	C	C	T	G	G	G	G	T	G	C	C	A	T	NAT2*5B	0
	92	37B	1119	2104.41	900	G	C	C	T	G	G	A	G	T	G	C	C	A	C	NAT2*5A	0.426914	Slow			91	37B	2336	2084.92	60	1670	G	C	C	T	G	G	A	G	T	G	C	C	A	C	NAT2*5A	0.696178	Slow
						G	C	C	T	G	G	G	G	T	G	C	C	A	T	NAT2*5B	0.573086										G	C	C	T	G	G	G	G	T	G	C	C	A	T	NAT2*5B	0.303822
	96	38B	1444	2105.32	1051	G	T	T	C	G	A	A	G	T	A	C	C	G	T	NAT2*6A	0.509375	Slow			95	38B	965	2092.46	50	754	G	T	T	C	G	A	A	G	T	A	C	C	G	T	NAT2*6A	0.305292	Slow
						G	C	C	C	G	G	G	G	T	G	C	C	A	T	NAT2*5C	0.490625										G	C	C	C	G	G	G	G	T	G	C	C	A	T	NAT2*5C	0.694708
	100	39B	2303	2104.69	1903	G	C	C	T	G	G	G	G	T	G	C	C	A	T	NAT2*5B	1	Slow			99	39B	1255	2093.49	?	1023	G	C	C	T	G	G	G	G	T	G	C	C	A	T	NAT2*5B	1	Slow
						G	C	C	T	G	G	G	G	T	G	C	C	A	T	NAT2*5B	0										G	C	C	T	G	G	G	G	T	G	C	C	A	T	NAT2*5B	0
CELL2	104	12B	1610	2105.79	1359	G	C	C	T	G	G	G	G	T	G	C	C	A	T	NAT2*5B	1	Slow			103	12B	3361	2094.66	?	2406	G	C	C	T	G	G	G	G	T	G	C	C	A	T	NAT2*5B	1	Slow
						G	C	C	T	G	G	G	G	T	G	C	C	A	T	NAT2*5B	0										G	C	C	T	G	G	G	G	T	G	C	C	A	T	NAT2*5B	0
	106	13B	1661	2106.36	1305	G	T	T	C	G	A	A	G	T	A	C	C	G	T	NAT2*6A	0.45012	Slow			105	13B	1615	2093.21	50	1204	G	T	T	C	G	A	A	G	T	A	C	C	G	T	NAT2*6A	0.627163	Slow
						G	C	C	T	G	G	G	G	T	G	C	C	A	T	NAT2*5B	0.54988										G	C	C	T	G	G	G	G	T	G	C	C	A	T	NAT2*5B	0.372837
	108	14B	2557	2109.04	1945	G	T	T	C	G	A	A	G	T	A	C	C	G	T	NAT2*6A	0.491299	Slow			107	14B	2051	2097.33	55	1481	G	T	T	C	G	A	A	G	T	A	C	C	G	T	NAT2*6A	0.408658	Slow
						G	C	C	T	G	G	G	G	T	G	C	C	A	T	NAT2*5B	0.508701										G	C	C	T	G	G	G	G	T	G	C	C	A	T	NAT2*5B	0.591342
	110	15B	2942	2109.08	2517	G	C	C	T	G	G	G	G	T	G	C	C	A	T	NAT2*5B	1	Slow			109	15B	2921	2092.33	80	2355	G	C	C	T	G	G	G	G	T	G	C	C	A	T	NAT2*5B	1	Slow
						G	C	C	T	G	G	G	G	T	G	C	C	A	T	NAT2*5B	0										G	C	C	T	G	G	G	G	T	G	C	C	A	T	NAT2*5B	0
	120	16B	543	2111.4	435	G	T	T	C	G	A	A	G	T	A	C	C	G	T	NAT2*6A	0.325359	Slow			119	16B	1875	2097.33	50	1418	G	T	T	C	G	A	A	G	T	A	C	C	G	T	NAT2*6A	0.470588	Slow
						G	C	C	T	G	G	G	G	T	G	C	C	A	T	NAT2*5B	0.674641										G	C	C	T	G	G	G	G	T	G	C	C	A	T	NAT2*5B	0.529412
	124	17B	5967	2104.71	4422	G	T	T	C	G	G	A	A	T	G	T	C	A	C	NAT2*7B	0.483203	Slow			123	17B	2997	2095.91	?	2168	G	T	T	C	G	G	A	A	T	G	T	C	A	C	NAT2*7B	0.76624	Slow
						G	T	T	C	G	A	A	G	T	A	C	C	G	T	NAT2*6A	0.516797										G	T	T	C	G	A	A	G	T	A	C	C	G	T	NAT2*6A	0.23376
	126	18B	1132	2106.76	945	G	C	C	T	G	G	G	G	T	G	C	C	A	T	NAT2*5B	1	Slow			125	18B	2052	2099.09	?	1698	G	C	C	T	G	G	G	G	T	G	C	C	A	T	NAT2*5B	1	Slow
						G	C	C	T	G	G	G	G	T	G	C	C	A	T	NAT2*5B	0										G	C	C	T	G	G	G	G	T	G	C	C	A	T	NAT2*5B	0
	128	19B	175	2110.14	147	G	C	C	T	G	G	G	G	T	G	C	C	A	T	NAT2*5B	1	Slow			127	19B	2235	2093.41	35	1825	G	C	C	T	G	G	G	G	T	G	C	C	A	T	NAT2*5B	1	Slow
						G	C	C	T	G	G	G	G	T	G	C	C	A	T	NAT2*5B	0										G	C	C	T	G	G	G	G	T	G	C	C	A	T	NAT2*5B	0
	130	20B	1311	2107.73	1037	G	T	T	C	G	A	A	G	T	A	C	C	G	T	NAT2*6A	0.455628	Slow			129	20B	1440	2090.74	50	1067	G	T	T	C	G	A	A	G	T	A	C	C	G	T	NAT2*6A	0.235839	Slow
						G	C	C	T	G	G	G	G	C	G	C	C	A	T	NAT2*5B	0.544372										G	C	C	T	G	G	G	G	C	G	C	C	A	T	NAT2*5B	0.764161
	134	21B	3385	2108.89	2641	G	T	T	C	G	G	A	A	T	G	T	C	A	C	NAT2*7B	0.571429	Slow			133	21B	2653	2096	50	1920	G	T	T	C	G	G	A	A	T	G	T	C	A	C	NAT2*7B	0.481697	Slow
						G	C	C	T	G	G	A	G	T	G	C	C	A	C	NAT2*5A	0.428571										G	C	C	T	G	G	A	G	T	G	C	C	A	C	NAT2*5A	0.518303
	138	22B	2276	2102.94	1705	G	C	C	T	G	G	G	G	T	G	C	C	A	T	NAT2*5B	0.552667	Intermediate			137	22B	1968	2091.68	50	1389	G	C	C	T	G	G	G	G	T	G	C	C	A	T	NAT2*5B	0.165361	Intermediate
						G	C	T	C	G	G	A	G	T	G	C	C	A	C	NAT2*4	0.447333										G	C	T	C	G	G	A	G	T	G	C	C	A	C	NAT2*4	0.834639
	140	23B	2271	2109.41	1863	G	C	T	C	G	G	A	G	T	G	C	G	A	C	NAT2*4	0.382662	Intermediate			139	23B	1726	2096.73	?	1292	G	C	T	C	G	G	A	G	T	G	C	G	A	C	NAT2*4	0.427391	Intermediate
						G	C	C	C	G	G	G	G	T	G	C	C	A	T	NAT2*5C	0.617338										G	C	C	C	G	G	G	G	T	G	C	C	A	T	NAT2*5C	0.572609
	142	24B	733	2109.35	597	G	C	C	T	G	G	G	G	T	G	C	C	A	T	NAT2*5B	0.57363	Intermediate		CELL5	141	24B	1734	2097.32	50	1297	G	C	C	T	G	G	G	G	T	G	C	C	A	T	NAT2*5B	0.198864	Intermediate
						G	C	T	C	G	G	A	G	T	G	C	C	A	C	NAT2*4	0.42637										G	C	T	C	G	G	A	G	T	G	C	C	A	C	NAT2*4	0.801136
	144	25B	2499	2106.98	1931	G	C	T	C	G	G	A	G	T	G	C	C	A	C	NAT2*4	0.474026	Intermediate			143	25B	2058	2103	60	1712	G	T	T	C	G	G	A	A	T	G	T	C	A	C	NAT2*7B	1	Slow
						G	T	T	C	G	G	A	A	T	G	T	C	A	C	NAT2*7B	0.525974										G	T	T	C	G	G	A	A	T	G	T	C	A	C	NAT2*7B	0
	146	3B	1133	2105.71	927	G	C	T	C	G	G	A	G	T	G	C	C	A	C	NAT2*4	0.518232	Intermediate			145	26B	4726	2102.29	50	3518	G	C	T	C	G	G	A	G	T	G	C	C	A	C	NAT2*4	0.299167	Intermediate
						G	C	C	T	G	G	G	G	T	G	C	C	A	T	NAT2*5B	0.481768										G	C	C	T	G	G	G	G	T	G	C	C	A	T	NAT2*5B	0.700833
	148	27B	238	2106.12	181	G	T	T	C	G	A	A	G	T	A	C	C	G	T	NAT2*6A	0.476744	Slow			147	27B	924	2094.32	50	711	G	T	T	C	G	A	A	G	T	A	C	C	G	T	NAT2*6A	0.462798	Slow
						G	C	C	T	G	G	G	G	T	G	C	C	A	T	NAT2*5B	0.523256										G	C	C	T	G	G	G	G	T	G	C	C	A	T	NAT2*5B	0.537202
	150	28B	942	2101.92	713	G	T	T	C	G	A	A	G	T	A	C	C	G	T	NAT2*6A	1	Slow			149	28B	594	2091.81	50	434	G	T	T	C	G	A	A	G	T	A	C	C	G	T	NAT2*6A	1	Slow
						G	C	T	C	G	G	G	G	T	G	C	C	A	T	NAT2*6A	0										G	C	T	C	G	G	G	G	T	G	C	C	A	T	NAT2*6A	0
	152	4B	469	2097.92	387	G	C	C	T	G	G	G	G	T	G	C	C	A	T	NAT2*5B	0.407311	Slow			151	29B	571	2089.21	50	465	G	C	C	T	G	G	G	G	T	G	C	C	A	T	NAT2*5B	0.491228	Slow
						G	C	C	C	G	G	G	G	T	G	C	C	A	T	NAT2*5C	0.592689										G	C	C	C	G	G	G	G	T	G	C	C	A	T	NAT2*5C	0.508772
	156	30B	1294	2104.82	1039	G	C	C	T	G	G	G	G	T	G	C	C	A	T	NAT2*5B	0.471585	Intermediate			155	30B	3250	2099.71	50	2619	G	C	C	T	G	G	G	G	T	G	C	C	A	T	NAT2*5B	0.746501	Intermediate
						G	C	T	C	G	G	A	G	T	G	C	C	A	C	NAT2*4	0.528415										G	C	T	C	G	G	A	G	T	G	C	C	A	C	NAT2*4	0.253499
	158	31B	996	2110.12	818	G	C	C	T	G	G	G	G	T	G	C	C	A	T	NAT2*5B	0.597701	Slow			157	31B	2518	2101.72	50	2005	G	C	C	T	G	G	G	G	T	G	C	C	A	T	NAT2*5B	0.628812	Slow
						G	T	T	C	G	G	A	A	T	G	T	C	A	C	NAT2*7B	0.402299										G	T	T	C	G	G	A	A	T	G	T	C	A	C	NAT2*7B	0.371188
	160	5B	330	2108.82	279	G	C	C	T	G	G	G	G	T	G	C	C	A	T	NAT2*5B	1	Slow			159	32B	2385	2100.49	60	1954	G	C	C	T	G	G	G	G	T	G	C	C	A	T	NAT2*5B	1	Slow
						G	C	C	T	G	G	G	G	T	G	C	C	A	T	NAT2*5B	0										G	C	C	T	G	G	G	G	T	G	C	C	A	T	NAT2*5B	0
	164	33B	2979	2106.85	2332	G	T	T	C	G	A	A	G	T	A	C	C	G	T	NAT2*6A	0.437867	Slow			163	33B	3738	2101.57	50	2823	G	T	T	C	G	A	A	G	T	A	C	C	G	T	NAT2*6A	0.562429	Slow
						G	C	C	T	G	G	G	G	T	G	C	C	A	T	NAT2*5B	0.562133										G	C	C	T	G	G	G	G	T	G	C	C	A	T	NAT2*5B	0.437571
	168	34B	566	2109.17	461	G	C	C	T	G	G	G	G	T	G	C	C	A	T	NAT2*5B	1	Slow			167	34B	2595	2103.92	?	2129	G	C	C	T	G	G	G	G	T	G	C	C	A	T	NAT2*5B	1	Slow
						G	C	C	T	G	G	G	G	C	G	C	C	A	T	NAT2*5B	0										G	C	C	T	G	G	G	G	C	G	C	C	A	T	NAT2*5B	0
	170	35B	1544	2106.59	1261	G	C	C	T	G	G	G	G	T	G	C	C	A	T	NAT2*5B	0.582776	Intermediate			169	35B	1588	2099.05	50	1291	G	C	C	T	G	G	G	G	T	G	C	C	A	T	NAT2*5B	0.746721	Intermediate
						G	C	T	C	G	G	A	G	T	G	C	C	A	C	NAT2*4	0.417224										G	C	T	C	G	G	A	G	T	G	C	C	A	C	NAT2*4	0.253279
	172	36B	1063	2104.75	834	G	C	C	T	G	G	G	G	T	G	C	C	A	T	NAT2*5B	0.577215	Slow			171	36B	1933	2101.81	60	1474	G	C	C	T	G	G	G	G	T	G	C	C	A	T	NAT2*5B	0.207201	Slow
						G	T	T	C	G	G	A	A	T	G	T	C	A	C	NAT2*7B	0.422785										G	T	T	C	G	G	A	A	T	G	T	C	A	C	NAT2*7B	0.792799
	174	37B	518	2101.87	402	G	T	T	C	G	A	A	G	T	A	C	C	G	T	NAT2*6A	1	Slow			173	37B	1343	2096.5	50	989	G	T	T	C	G	A	A	G	T	A	C	C	G	T	NAT2*6A	1	Slow
						G	T	T	C	G	A	A	G	T	A	C	C	G	T	NAT2*6A	0										G	T	T	C	G	A	A	G	T	A	C	C	G	T	NAT2*6A	0
	176	38B	1737	2110.07	1369	G	C	C	T	G	G	G	G	T	G	C	C	A	T	NAT2*5B	0.64664	Slow			175	38B	3972	2101.26	60	2796	G	C	C	T	G	G	G	G	T	G	C	C	A	T	NAT2*5B	0.358108	Slow
						G	T	T	C	G	A	A	G	T	A	C	C	G	T	NAT2*6A	0.35336										G	T	T	C	G	A	A	G	T	A	C	C	G	T	NAT2*6A	0.641892
	178	39B	629	2108.79	504	G	C	C	T	G	G	G	G	T	G	C	C	A	T	NAT2*5B	0.691974	Slow			177	39B	1845	2105.1	50	1453	G	C	C	T	G	G	G	G	T	G	C	C	A	T	NAT2*5B	0.611833	Slow
						G	T	T	C	G	A	A	G	T	A	C	C	G	T	NAT2*6A	0.308026										G	T	T	C	G	A	A	G	T	A	C	C	G	T	NAT2*6A	0.388167
	182	40B	1654	2103.89	1319	G	T	T	C	G	A	A	G	T	A	C	C	G	T	NAT2*6A	0.484702	Slow			181	40B	975	2093.51	50	686	G	T	T	C	G	A	A	G	T	A	C	C	G	T	NAT2*6A	0.690939	Slow
						G	C	C	T	G	G	G	G	T	G	C	C	A	T	NAT2*5B	0.515298										G	C	C	T	G	G	G	G	T	G	C	C	A	T	NAT2*5B	0.309061
	184	41B	2179	2107.59	1645	G	T	T	C	G	A	A	G	T	A	C	C	G	T	NAT2*6A	0.526841	Intermediate			183	41B	1336	2098.74	50	976	G	T	T	C	G	A	A	G	T	A	C	C	G	T	NAT2*6A	0.148547	Intermediate
						G	C	T	C	G	G	A	G	T	G	C	C	A	C	NAT2*4	0.473159										G	C	T	C	G	G	A	G	T	G	C	C	A	C	NAT2*4	0.851453
	186	42B	885	2108.16	682	G	T	T	C	G	A	A	G	T	A	C	C	G	T	NAT2*6A	0.631893	Intermediate			185	42B	2251	2102.41	50	1682	G	T	T	C	G	A	A	G	T	A	C	C	G	T	NAT2*6A	0.165652	Intermediate
						G	C	T	C	G	G	A	G	T	G	C	C	A	C	NAT2*4	0.368107										G	C	T	C	G	G	A	G	T	G	C	C	A	C	NAT2*4	0.834348
	188	43B	1669	2107.13	1424	G	C	C	T	G	G	G	G	T	G	C	C	A	T	NAT2*5B	1	Slow			187	43B	1304	2102.97	50	1095	G	C	C	T	G	G	G	G	T	G	C	C	A	T	NAT2*5B	1	Slow
						G	C	C	T	G	G	G	G	T	G	C	C	A	T	NAT2*5B	0										G	C	C	T	G	G	G	G	T	G	C	C	A	T	NAT2*5B	0
	192	44B	1435	2110.12	1099	G	C	C	T	G	G	G	G	T	G	C	C	A	T	NAT2*5B	0.427516	Slow			191	44B	3485	2100.67	70	2586	G	C	C	T	G	G	G	G	T	G	C	C	A	T	NAT2*5B	0.239192	Slow
						G	T	T	C	G	A	A	G	T	A	C	C	G	T	NAT2*6A	0.572484										G	T	T	C	G	A	A	G	T	A	C	C	G	T	NAT2*6A	0.760808
	194	45B	1957	2107.81	1557	G	C	C	T	G	G	G	G	T	G	C	C	A	T	NAT2*5B	0.486139	Slow			193	45B	2486	2100.73	70	1932	G	C	C	T	G	G	G	G	T	G	C	C	A	T	NAT2*5B	0.546512	Slow
						G	T	T	C	G	G	A	A	T	G	T	C	A	C	NAT2*7B	0.513861										G	T	T	C	G	G	A	A	T	G	T	C	A	C	NAT2*7B	0.453488
	196	46B	2560	2104.97	1956	G	C	C	T	G	G	G	G	T	G	C	C	A	T	NAT2*5B	0.575843	Slow			195	46B	2728	2101.05	70	1905	G	C	C	T	G	G	G	G	T	G	C	C	A	T	NAT2*5B	0.483871	Slow
						G	T	T	C	G	A	A	G	T	A	C	C	G	T	NAT2*6A	0.424157										G	T	T	C	G	A	A	G	T	A	C	C	G	T	NAT2*6A	0.516129
	20061_N	47B	1289	2103.33	1038	G	C	C	T	G	G	G	G	T	G	C	C	A	T	NAT2*5B	0.527461	Intermediate			20061_T	11B	3883	2099.36	?	2847	G	C	C	T	G	G	G	G	T	G	C	C	A	T	NAT2*5B	0.485465	Intermediate
						G	C	T	C	G	G	A	G	T	G	C	C	A	C	NAT2*4	0.472539										G	C	T	C	G	G	A	G	T	G	C	C	A	C	NAT2*4	0.514535
	8528_N	48B	1356	2103.23	1056	G	T	T	C	G	A	A	G	T	A	C	C	G	T	NAT2*6A	0.419028	Intermediate			8528_T	48B	1271	2101.03	55	936	G	T	T	C	G	A	A	G	T	A	C	C	G	T	NAT2*6A	0.621462	Intermediate
						G	C	T	C	G	G	A	G	T	G	C	C	A	C	NAT2*4	0.580972										G	C	T	C	G	G	A	G	T	G	C	C	A	C	NAT2*4	0.378538
